# Supplementary material for: Classification of Deprivation Indices That Applied to Detect Health Inequality: A Scoping Review
Source: Int J Environ Res Public Health. 2022 Aug 15;19(16):10063. doi: 10.3390/ijerph191610063 (PMC9408665; doi:10.3390/ijerph191610063)
Supplement: Supplementary file 1 [file ijerph-19-10063-s001.zip]

Archive with 1 entries (1 files):
- ijerph-1847394-supplementary.pdf
